# Supplementary material for: Sodium Alginate-Based MgO Nanoparticles Coupled Antibiotics as Safe and Effective Antimicrobial Candidates against Staphylococcus aureus of Houbara Bustard Birds
Source: Biomedicines. 2023 Jul 11;11(7):1959. doi: 10.3390/biomedicines11071959 (PMC10377686; doi:10.3390/biomedicines11071959)
Supplement: Supplementary file 1 [file biomedicines-11-01959-s001.zip]

Archive with 1 entries (1 files):
- biomedicines-2431592-supplementary.pdf
